# Supplementary material for: CIRCE: a scalable Python package to predict cis-regulatory DNA interactions from single-cell chromatin accessibility data
Source: Bioinformatics. 2026 Feb 24;42(3):btag092. doi: 10.1093/bioinformatics/btag092 (PMC12987762; doi:10.1093/bioinformatics/btag092)
Supplement: btag092_Supplementary_Data [file btag092_supplementary_data.zip]

Archive with 2 entries (2 files):
- Supplementary_materials.docx
- SuppFig1_high.png
